# Supplementary material for: Integrative Taxonomy Revealed High Diversity of Hemiphyllodactylus Bleeker, 1860 (Squamata: Gekkonidae) and the Description of Three New Species from Yunnan Province, China
Source: Animals (Basel). 2024 Oct 19;14(20):3030. doi: 10.3390/ani14203030 (PMC11504677; doi:10.3390/ani14203030)
Supplement: Supplementary file 1 [file animals-14-03030-s001.zip]

Archive with 9 entries (9 files):
- S1-Supplementary Table S1.xlsx
- S2-Supplementary Table S2.xlsx
- S3-Supplementary Table S3.xlsx
- S4-Supplementary Table S4.xlsx
- S5-Supplementary Table S5.xlsx
- S6-Supplementary Table S6.xlsx
- S7-Supplementary Table S7.xlsx
- S8-Supplementary Table S8.xlsx
- S9-Supplementary Table S9.xlsx
