# Supplementary material for: Integrative Taxonomy Revealed High Diversity of Hemiphyllodactylus Bleeker, 1860 (Squamata: Gekkonidae) and the Description of Three New Species from Yunnan Province, China
Source: Animals (Basel). 2024 Oct 19;14(20):3030. doi: 10.3390/ani14203030 (PMC11504677; doi:10.3390/ani14203030)
Supplement: Supplementary file 1 [file animals-14-03030-s001.zip › S1-Supplementary Table S1.xlsx]

## Sheet: Sheet1
Table S1. List of newly published specimens with GenBank accession numbers used for phylogenetic analyses in this study. All specimens are deposited in the Kunming Natural History Museum of Zoology, Kunming Institute Zoology, China, and associated with the given voucher numbers.
Species	GenBank no.	Locality	Voucher information
H. zhutangxiangensis	PQ477982	Donghe town, Lancang County	201600686
H. longlingensis	PQ477980	Xinzhai village, Tengchong City	KIZ2023703
H. longlingensis	PQ477981	Xinzhai village, Tengchong City	KIZ2023704
H. changningensis	PQ478007	Jiancao village, Yunlong County	KIZ2023Z203
H. changningensis	PQ478008	Jiancao village, Yunlong County	KIZ2023Z213
H. changningensis	PQ478009	Jiancao village, Yunlong County	KIZ2023Z204
H. changningensis	PQ478010	Jiancao village, Yunlong County	KIZ2023Z209
H. changningensis	PQ478011	Jiancao village, Yunlong County	KIZ2023Z205
H. changningensis	PQ478012	Jiancao village, Yunlong County	KIZ2023Z211
H. changningensis	PQ478013	Jiancao village, Yunlong County	KIZ2023Z208
H. changningensis	PQ478014	Jiancao village, Yunlong County	KIZ2023Z201
H. changningensis	PQ478015	Jiancao village, Yunlong County	KIZ2023Z206
H. changningensis	PQ477923	Caojian town, Yunlong County	KIZ2023Z238
H. changningensis	PQ477924	Caojian town, Yunlong County	KIZ2023Z240
H. changningensis	PQ477925	Caojian town, Yunlong County	KIZ2023Z231
H. changningensis	PQ477926	Caojian town, Yunlong County	KIZ2023Z232
H. changningensis	PQ477927	Caojian town, Yunlong County	KIZ2023Z234
H. changningensis	PQ477922	Shuiping village, Yangbi County	KIZ2022123
H. changningensis	PQ477921	Wumulong village, Yongde County	KIZ2022122
H. simaoensis	PQ477934	Lvchun County	KIZ2023Z374
H. simaoensis	PQ477942	Lvchun County	KIZ2023Z379
H. simaoensis	PQ477949	Lvchun County	KIZ2023Z382
H. simaoensis	PQ477953	Dadugang village, Jinghong City	KIZ2023Z148
H. simaoensis	PQ477954	Dadugang village, Jinghong City	KIZ2023Z150
H. simaoensis	PQ477955	Dadugang village, Jinghong City	KIZ2023Z149
H. simaoensis	PQ478005	Shangyong village, Mengla County	KIZ2023Z179
H. simaoensis	PQ478006	Nannuoshan village, Menghai County	KIZ2023Z180
H. jinpingensis	PQ477928	Lvchun County	KIZ2023Z380
H. jinpingensis	PQ477929	Lvchun County	KIZ2023Z376
H. jinpingensis	PQ477930	Lvchun County	KIZ2023Z385
H. jinpingensis	PQ477931	Lvchun County	KIZ2023Z366
H. jinpingensis	PQ477932	Lvchun County	KIZ2023Z377
H. jinpingensis	PQ477933	Lvchun County	KIZ2023Z372
H. jinpingensis	PQ477935	Lvchun County	KIZ2023Z381
H. jinpingensis	PQ477936	Lvchun County	KIZ2023Z375
H. jinpingensis	PQ477937	Lvchun County	KIZ2023Z369
H. jinpingensis	PQ477938	Lvchun County	KIZ2023Z384
H. jinpingensis	PQ477939	Lvchun County	KIZ2023Z373
H. jinpingensis	PQ477940	Lvchun County	KIZ2023Z383
H. jinpingensis	PQ477941	Lvchun County	KIZ2023Z370
H. jinpingensis	PQ477943	Lvchun County	KIZ2023Z378
H. jinpingensis	PQ477944	Lvchun County	KIZ2023Z371
H. jinpingensis	PQ477946	Lvchun County	KIZ2023Z368
H. jinpingensis	PQ477947	Lvchun County	KIZ2023Z386
H. jinpingensis	PQ477948	Lvchun County	KIZ2023Z367
H. jinpingensis	PQ477998	Nanhua County	KIZ2023Z183
H. jinpingensis	PQ477999	Ziwu village, Chuxiong City	KIZ2023Z158
H. jinpingensis	PQ478000	Ziwu village, Chuxiong City	KIZ2023Z157
H. jinpingensis	PQ478001	Ziwu village, Chuxiong City	KIZ2023Z159
H. jinpingensis	PQ478002	Ziwu village, Chuxiong City	KIZ2023Z155
H. jinpingensis	PQ478003	Ziwu village, Chuxiong City	KIZ2023Z150-1
H. jinpingensis	PQ478004	Ziwu village, Chuxiong City	KIZ2023Z162
H. jinpingensis	PQ477945	Shang village, Yimen County	KIZ2023Z130
H. jinpingensis	PQ477950	Shang village, Yimen County	KIZ2023Z139
H. jinpingensis	PQ477951	Shang village, Yimen County	KIZ2023Z138
H. jinpingensis	PQ477952	Shang village, Yimen County	KIZ2023Z132
H. jinpingensis	PQ477956	Xinjie Town, Yuanyang County	KIZ2023Z393
H. jinpingensis	PQ477957	Xinjie Town, Yuanyang County	KIZ2023Z389
H. jinpingensis	PQ477959	Xinjie Town, Yuanyang County	KIZ2023Z391
H. jinpingensis	PQ477960	Xinjie Town, Yuanyang County	KIZ2023Z405
H. jinpingensis	PQ477961	Xinjie Town, Yuanyang County	KIZ2023Z407
H. jinpingensis	PQ477962	Xinjie Town, Yuanyang County	KIZ2023Z395
H. jinpingensis	PQ477963	Xinjie Town, Yuanyang County	KIZ2023Z399
H. jinpingensis	PQ477964	Xinjie Town, Yuanyang County	KIZ2023Z400
H. jinpingensis	PQ477965	Xinjie Town, Yuanyang County	KIZ2023Z409
H. jinpingensis	PQ477966	Xinjie Town, Yuanyang County	KIZ2023Z401
H. jinpingensis	PQ477968	Xinjie Town, Yuanyang County	KIZ2023Z396
H. jinpingensis	PQ477969	Xinjie Town, Yuanyang County	KIZ2023Z406
H. jinpingensis	PQ477970	Xinjie Town, Yuanyang County	KIZ2023Z408
H. jinpingensis	PQ477971	Xinjie Town, Yuanyang County	KIZ2023Z390
H. sp.	PQ478033	n/a	057601
H. yunnanensis	PQ477991	Nanhua County	KIZ2023Z184
H. yunnanensis	PQ477992	Nanhua County	KIZ2023Z192
H. yunnanensis	PQ477993	Nanhua County	KIZ2023Z185
H. yunnanensis	PQ477994	Nanhua County	KIZ2023Z187
H. yunnanensis	PQ477995	Nanhua County	KIZ2023Z186
H. yunnanensis	PQ477996	Nanhua County	KIZ2023Z202
H. yunnanensis	PQ477997	Nanhua County	KIZ2023Z181
H. yunnanensis	PQ477958	Chuxiong City	KIZ2023Z039
H. yunnanensis	PQ477967	Chuxiong City	KIZ2023Z038
H. yunnanensis	PQ477972	Chuxiong City	KIZ2023Z047
H. menglianensis sp. nov.	PQ478030	Langdao town, Menglian County	KIZR2022299
H. menglianensis sp. nov.	PQ478031	Langdao town, Menglian County	KIZR2022300
H. menglianensis sp. nov.	PQ478032	Langdao town, Menglian County	KIZR2022301
H. menglianensis sp. nov.	PQ478034	Langdao town, Menglian County	KIZR2022383
H. menglianensis sp. nov.	PQ478027	Langdao town, Menglian County	KIZR00143
H. menglianensis sp. nov.	PQ478028	Langdao town, Menglian County	KIZR00144
H. menglianensis sp. nov.	PQ478029	Langdao town, Menglian County	KIZR0079
H. menglianensis sp. nov.	PQ478016	Langdao town, Menglian County	KIZR0085
H. menglianensis sp. nov.	PQ478017	Langdao town, Menglian County	KIZR0086
H. jinhongensis sp. nov.	PQ477976	Mengsong village, Jinghong City	KIZ2023607
H. jinhongensis sp. nov.	PQ477977	Mengsong village, Jinghong City	KIZ2023580
H. jinhongensis sp. nov.	PQ477978	Mengsong village, Jinghong City	KIZ2023588
H. jinhongensis sp. nov.	PQ477979	Mengsong village, Jinghong City	KIZ2023601
H. jinhongensis sp. nov.	PQ478023	Mengsong village, Jinghong City	KIZR00124
H. jinhongensis sp. nov.	PQ478024	Mengsong village, Jinghong City	KIZR00126
H. jinhongensis sp. nov.	PQ478018	Mengsong village, Jinghong City	KIZR0092
H. jinhongensis sp. nov.	PQ478026	Mengsong village, Jinghong City	KIZR00137
H. jinhongensis sp. nov.	PQ478022	Mengsong village, Jinghong City	KIZR00119
H. jinhongensis sp. nov.	PQ478021	Mengsong village, Jinghong City	KIZR00111
H. jinhongensis sp. nov.	PQ477973	Mengsong village, Jinghong City	KIZ2023613
H. jinhongensis sp. nov.	PQ477984	Mengsong village, Jinghong City	KIZ2023579
H. jinhongensis sp. nov.	PQ477989	Mengsong village, Jinghong City	KIZ2023605
H. mengsongcunensis sp. nov.	PQ477985	Mengsong village, Jinghong City	KIZ2023606
H. mengsongcunensis sp. nov.	PQ478025	Mengsong village, Jinghong City	KIZR00125
H. mengsongcunensis sp. nov.	PQ477988	Mengsong village, Jinghong City	KIZ2023577
H. mengsongcunensis sp. nov.	PQ477990	Mengsong village, Jinghong City	KIZ2023578
H. mengsongcunensis sp. nov.	PQ477975	Mengsong village, Jinghong City	KIZ2023571
H. mengsongcunensis sp. nov.	PQ477983	Mengsong village, Jinghong City	KIZ2023583
H. mengsongcunensis sp. nov.	PQ477986	Mengsong village, Jinghong City	KIZ2023590
H. mengsongcunensis sp. nov.	PQ477974	Mengsong village, Jinghong City	KIZ2023589
H. mengsongcunensis sp. nov.	PQ477987	Mengsong village, Jinghong City	KIZ2023576
H. mengsongcunensis sp. nov.	PQ478019	Mengsong village, Jinghong City	KIZR00106
H. mengsongcunensis sp. nov.	PQ478020	Mengsong village, Jinghong City	KIZR00110
