# Supplementary material for: Integrative Taxonomy Revealed High Diversity of Hemiphyllodactylus Bleeker, 1860 (Squamata: Gekkonidae) and the Description of Three New Species from Yunnan Province, China
Source: Animals (Basel). 2024 Oct 19;14(20):3030. doi: 10.3390/ani14203030 (PMC11504677; doi:10.3390/ani14203030)
Supplement: Supplementary file 1 [file animals-14-03030-s001.zip › S2-Supplementary Table S2.xlsx]

## Sheet: Sheet1
Character	no.	Sex	SVL	TrunkL	HL	HW	ED	SnEye	NarEye	SnW	Chin	CN	IS	SL	IL	VS	DS	CloacS
H. gengmaensis	2014002300	male	35.24	17.54	10.8	6.94	2.56	3.88	2.74	1.78	9	6	2	10	9	9	14	1
H. gengmaensis	2014002299	female	36.5	17.6	10.24	6.88	2.16	4.02	2.96	1.6	8	6	2	10.5	8	9	11	1
H. gengmaensis	2014002297	female	40.86	21.6	11.24	7.86	2.62	4.5	3.04	1.84	9	6	3	10.5	9	8	15	1
H. gengmaensis	2014002298	female	43.24	23.22	11.14	8.2	2.6	4.52	3.32	1.72	9	6	3	9.5	9	8	15	2
H. gengmaensis	2014002302	female	38.52	17.46	10.8	7.36	2.12	3.94	2.78	1.78	8	6	3	9.5	9	10	18	1
H. gengmaensis	2014002301	male	39.45	18.82	11.24	7.74	2.34	4.3	2.72	1.7	8	6	2	10.5	9	9	16	1
H. changningensis	NJNUh00315	male	39.8	18.7	8.9	7.1	2.1	4.4	2.8	1.4	8	3	3	9.5	9.5	6	12	1
H. changningensis	NJNUh00328	male	40.1	19.5	8.9	6.9	2.2	4.1	3.1	1.2	8	3	3	8.5	8.5	7	15	2
H. changningensis	NJNUh00331	male	40	20.1	9	7	2	3.9	3.3	1.4	8	4	2	9.5	9	6	12	1
H. changningensis	NJNUh00334	male	39.1	19.1	9.2	6.8	2.2	4.1	3	1.3	8	4	2	9	8.5	7	14	2
H. changningensis	NJNUh00321	female	40.8	19.9	10	7.5	2.3	4.1	3	1.2	7	3	2	10	10	7	11	2
H. changningensis	NJNUh00323	female	42.8	19.6	9.8	7.3	2.2	4.5	3.4	1.3	7	3	2	10	8	6	13	2
H. changningensis	NJNUh00325	female	43.8	22.5	10.1	7.3	2.3	4.3	3.3	1.3	7	3	3	10.5	10	6	13	1
H. changningensis	NJNUh00326	female	36.7	17.9	8.7	6.6	1.9	4.1	3	1.2	8	3	2	9.5	9	7	12	2
H. changningensis	NJNUh00335	female	38.3	19	8.9	6.6	2	3.7	2.9	1.1	8	4	2	9	9	8	11	1
H. changningensis	NJNUh00349	female	36.3	17.4	8.2	6.1	1.7	3.5	2.8	1.1	8	3	2	9.5	9	7	11	1
H. zhutangxiangensis	KIZ061157	male	41.35	19.75	7.2	7.57	2.12	3.95	3.04	1.4	8	5	4	9	9	5	11	1
H. zhutangxiangensis	KIZ061156	female	38.8	19	7	7.92	2.34	3.93	2.74	1.36	8	5	4	8.5	8.5	6	13	2
H. zhutangxiangensis	KIZ061158	female	42.16	22.08	7.29	8.23	2.4	3.95	2.98	1.62	9	5	3	9.5	9	7	15	1
H. zhutangxiangensis	KIZ061159	female	40.67	19.82	6.79	7.35	2.42	4.03	2.67	1.48	7	5	2	10	10	7	13	2
H. zhutangxiangensis	KIZ061160	female	41.39	21.04	7.04	7.96	2.46	4.19	3.01	1.55	7	5	3	9.5	8.5	7	14	1
H. zhutangxiangensis	KIZ061161	female	42.17	21.63	7.39	8.05	2.27	4.04	3.2	1.61	8	5	3	9.5	10	6	13	1
H. zhutangxiangensis	KIZ061162	female	44.42	22.68	7.64	7.84	2.7	4.36	3.2	1.42	8	5	3	9.5	9.5	7	14	1
H. zhutangxiangensis	KIZ061163	female	44.14	23.1	7.47	8.04	2.4	4.04	3.01	1.39	9	5	3	9	9.5	6	13	1.5
H. zhutangxiangensis	KIZ061164	male	38.82	19.72	7.08	7.72	2.29	3.9	3.08	1.39	9	5	3	10	9.5	6	12	1
H. zhutangxiangensis	KIZ061165	female	42.432	21.04	7.46	7.65	2.42	4.01	3.03	1.5	9	5	3	10.5	10.5	7	12	1
H. zhutangxiangensis	KIZ061166	male	34.67	17.28	6.31	6.98	2.2	3.45	2.63	1.25	8	5	3	8.5	8.5	7	14	1
H. zhutangxiangensis	KIZ061167	female	32.29	16.05	6.22	6.53	2.05	3.44	2.58	1.35	8	5	3	9	9.5	7	14	1
H. zhutangxiangensis	KIZ061168	female	40.57	20.42	7.44	8.07	2.48	3.95	3.08	1.41	8	5	2	9.5	9	6	14	1
H. jinghongensis sp. nov.	KIZ2023613	female	40.22	21.52	9.72	6.98	2.42	4.12	3.26	1.46	10	5	3	8	8	7	13	1
H. jinghongensis sp. nov.	KIZ2023607	female	42.6	21.7	10.84	7.72	2.46	4.52	3.06	1.54	8	5	2	10	8	7	14	1
H. jinghongensis sp. nov.	KIZ2023580	female	38	18.5	10.06	7.22	2.36	3.88	2.66	1.48	9	5	3	9	8	7	14	1
H. jinghongensis sp. nov.	KIZ2023588	female	38.82	20.58	10	6.52	2.5	4.26	3	1.58	8	5	1	9	8	8	16	1
H. jinghongensis sp. nov.	KIZ2023601	female	36.22	18.66	9.42	6.26	2.08	4	3.06	1.52	9	5	3	9	9	8	15	1
H. jinghongensis sp. nov.	KIZR0092	male	35.78	18.86	9.42	6.18	2.14	3.86	2.6	1.26	10	5	3	11	9.5	7	12	1
H. jinghongensis sp. nov.	KIZR00103	male	37.46	18	10.36	6.52	2.42	4	2.82	1.44	10	5	3	10.5	9.5	9	14	1
H. jinghongensis sp. nov.	KIZR00111	male	34.34	17.5	9.26	6.7	2.1	3.84	2.62	1.4	9	5	1	10	9.5	7	13	1
H. jinghongensis sp. nov.	KIZR00124	female	42.66	22.42	10.94	7.68	2.42	4.64	3.22	1.58	9	5	4	10	8	7	14	1
H. jinghongensis sp. nov.	KIZ2023579	male	38.44	20.12	9.76	7.14	2.32	4.26	3.32	1.38	8	5	3	9	9	8	14	1
H. jinghongensis sp. nov.	KIZ2023605	female	41.54	20.72	10.88	7.94	2.48	4.68	3.48	1.56	7	5	3	10	10	8	12	1

## Sheet: Sheet2
Table S2. Morphometric and meristic data used in the analyses from specimens of Hemiphyllodactylus members within clade 3. Data for H. changningensis were obtained from Guo et al. (2015). Data for H. zhutangxiangensis were obtained from Agung et al. (2021). Data for H. gengmaensis were obtained from Zhou et al. (2023).
Character	no.	Sex	SVL	TrunkL	HL	HW	ED	SnEye	NarEye	SnW	Chin	CN	IS	SL	IL	VS	DS	CloacS
H. gengmaensis	2014002300	male	35.24	17.54	10.8	6.94	2.56	3.88	2.74	1.78	9	6	2	10	9	9	14	1
H. gengmaensis	2014002299	female	36.5	17.6	10.24	6.88	2.16	4.02	2.96	1.6	8	6	2	10.5	8	9	11	1
H. gengmaensis	2014002297	female	40.86	21.6	11.24	7.86	2.62	4.5	3.04	1.84	9	6	3	10.5	9	8	15	1
H. gengmaensis	2014002298	female	43.24	23.22	11.14	8.2	2.6	4.52	3.32	1.72	9	6	3	9.5	9	8	15	2
H. gengmaensis	2014002302	female	38.52	17.46	10.8	7.36	2.12	3.94	2.78	1.78	8	6	3	9.5	9	10	18	1
H. gengmaensis	2014002301	male	39.45	18.82	11.24	7.74	2.34	4.3	2.72	1.7	8	6	2	10.5	9	9	16	1
H. changningensis	NJNUh00315	male	39.8	18.7	8.9	7.1	2.1	4.4	2.8	1.4	8	3	3	9.5	9.5	6	12	1
H. changningensis	NJNUh00328	male	40.1	19.5	8.9	6.9	2.2	4.1	3.1	1.2	8	3	3	8.5	8.5	7	15	2
H. changningensis	NJNUh00331	male	40	20.1	9	7	2	3.9	3.3	1.4	8	4	2	9.5	9	6	12	1
H. changningensis	NJNUh00334	male	39.1	19.1	9.2	6.8	2.2	4.1	3	1.3	8	4	2	9	8.5	7	14	2
H. changningensis	NJNUh00321	female	40.8	19.9	10	7.5	2.3	4.1	3	1.2	7	3	2	10	10	7	11	2
H. changningensis	NJNUh00323	female	42.8	19.6	9.8	7.3	2.2	4.5	3.4	1.3	7	3	2	10	8	6	13	2
H. changningensis	NJNUh00325	female	43.8	22.5	10.1	7.3	2.3	4.3	3.3	1.3	7	3	3	10.5	10	6	13	1
H. changningensis	NJNUh00326	female	36.7	17.9	8.7	6.6	1.9	4.1	3	1.2	8	3	2	9.5	9	7	12	2
H. changningensis	NJNUh00335	female	38.3	19	8.9	6.6	2	3.7	2.9	1.1	8	4	2	9	9	8	11	1
H. changningensis	NJNUh00349	female	36.3	17.4	8.2	6.1	1.7	3.5	2.8	1.1	8	3	2	9.5	9	7	11	1
H. zhutangxiangensis	KIZ061157	male	41.35	19.75	7.2	7.57	2.12	3.95	3.04	1.4	8	5	4	9	9	5	11	1
H. zhutangxiangensis	KIZ061156	female	38.8	19	7	7.92	2.34	3.93	2.74	1.36	8	5	4	8.5	8.5	6	13	2
H. zhutangxiangensis	KIZ061158	female	42.16	22.08	7.29	8.23	2.4	3.95	2.98	1.62	9	5	3	9.5	9	7	15	1
H. zhutangxiangensis	KIZ061159	female	40.67	19.82	6.79	7.35	2.42	4.03	2.67	1.48	7	5	2	10	10	7	13	2
H. zhutangxiangensis	KIZ061160	female	41.39	21.04	7.04	7.96	2.46	4.19	3.01	1.55	7	5	3	9.5	8.5	7	14	1
H. zhutangxiangensis	KIZ061161	female	42.17	21.63	7.39	8.05	2.27	4.04	3.2	1.61	8	5	3	9.5	10	6	13	1
H. zhutangxiangensis	KIZ061162	female	44.42	22.68	7.64	7.84	2.7	4.36	3.2	1.42	8	5	3	9.5	9.5	7	14	1
H. zhutangxiangensis	KIZ061163	female	44.14	23.1	7.47	8.04	2.4	4.04	3.01	1.39	9	5	3	9	9.5	6	13	1.5
H. zhutangxiangensis	KIZ061164	male	38.82	19.72	7.08	7.72	2.29	3.9	3.08	1.39	9	5	3	10	9.5	6	12	1
H. zhutangxiangensis	KIZ061165	female	42.432	21.04	7.46	7.65	2.42	4.01	3.03	1.5	9	5	3	10.5	10.5	7	12	1
H. zhutangxiangensis	KIZ061166	male	34.67	17.28	6.31	6.98	2.2	3.45	2.63	1.25	8	5	3	8.5	8.5	7	14	1
H. zhutangxiangensis	KIZ061167	female	32.29	16.05	6.22	6.53	2.05	3.44	2.58	1.35	8	5	3	9	9.5	7	14	1
H. zhutangxiangensis	KIZ061168	female	40.57	20.42	7.44	8.07	2.48	3.95	3.08	1.41	8	5	2	9.5	9	6	14	1
H. jinghongensis sp. nov.	KIZ2023613	female	40.22	21.52	9.72	6.98	2.42	4.12	3.26	1.46	10	5	3	8	8	7	13	1
H. jinghongensis sp. nov.	KIZ2023607	female	42.6	21.7	10.84	7.72	2.46	4.52	3.06	1.54	8	5	2	10	8	7	14	1
H. jinghongensis sp. nov.	KIZ2023580	female	38	18.5	10.06	7.22	2.36	3.88	2.66	1.48	9	5	3	9	8	7	14	1
H. jinghongensis sp. nov.	KIZ2023588	female	38.82	20.58	10	6.52	2.5	4.26	3	1.58	8	5	1	9	8	8	16	1
H. jinghongensis sp. nov.	KIZ2023601	female	36.22	18.66	9.42	6.26	2.08	4	3.06	1.52	9	5	3	9	9	8	15	1
H. jinghongensis sp. nov.	KIZR0092	male	35.78	18.86	9.42	6.18	2.14	3.86	2.6	1.26	10	5	3	11	9.5	7	12	1
H. jinghongensis sp. nov.	KIZR00103	male	37.46	18	10.36	6.52	2.42	4	2.82	1.44	10	5	3	10.5	9.5	9	14	1
H. jinghongensis sp. nov.	KIZR00111	male	34.34	17.5	9.26	6.7	2.1	3.84	2.62	1.4	9	5	1	10	9.5	7	13	1
H. jinghongensis sp. nov.	KIZR00124	female	42.66	22.42	10.94	7.68	2.42	4.64	3.22	1.58	9	5	4	10	8	7	14	1
H. jinghongensis sp. nov.	KIZ2023579	male	38.44	20.12	9.76	7.14	2.32	4.26	3.32	1.38	8	5	3	9	9	8	14	2
H. jinghongensis sp. nov.	KIZ2023605	female	41.54	20.72	10.88	7.94	2.48	4.68	3.48	1.56	7	5	3	10	10	8	12	1
