# Supplementary material for: Integrative Taxonomy Revealed High Diversity of Hemiphyllodactylus Bleeker, 1860 (Squamata: Gekkonidae) and the Description of Three New Species from Yunnan Province, China
Source: Animals (Basel). 2024 Oct 19;14(20):3030. doi: 10.3390/ani14203030 (PMC11504677; doi:10.3390/ani14203030)
Supplement: Supplementary file 1 [file animals-14-03030-s001.zip › S3-Supplementary Table S3.xlsx]

## Sheet: Sheet1
Table S3. Morphometric and meristic data used in the analyses from specimens of Hemiphyllodactylus members within clade 4. Data for H. jinpingensis and H. simaoensis were obtained from Agung et al. (2022).
Character	no.	Sex	SVL	TrunkL	HL	HW	ED	SnEye	NarEye	SnW	Chin	CN	IS	SL	IL	VS	DS	CloacS
H. menglianensis sp. nov.	KIZR0079	male	35.53	17.87	10.54	6.58	2.68	4.31	2.4	1.81	8	5	3	9	8.5	9	16	1
H. menglianensis sp. nov.	KIZR0143	female	38.72	21	10.6	7.21	2.7	4.35	2.43	1.78	9	4	3	9.5	8.5	7	18	1
H. menglianensis sp. nov.	KIZR0144	male	33.34	16.76	9.32	6.1	2	3.54	1.92	1.38	9	5	3	9.5	9	10	16	1
H. menglianensis sp. nov.	KIZR0086	female	37.38	20.58	10.42	7.12	2.54	4.2	2.34	1.56	8	4	2	10	9.5	9	17	1
H. menglianensis sp. nov.	KIZR0085	female	34.2	18.5	9.72	5.76	2.22	3.58	2.16	1.44	9	5	2	10	9	8	16	1
H. menglianensis sp. nov.	KIZR2022299	female	41.52	20	11	6.78	2.2	4.62	3.12	1.5	9	5	2	9	9	7	16	1
H. menglianensis sp. nov.	KIZR2022300	male	40.2	19.12	11.2	7.26	2.48	4.6	2.96	1.94	10	5	3	10.5	10	8	17	1
H. menglianensis sp. nov.	KIZR2022301	male	36.9	19.02	10.1	6.1	2.24	3.6	2.38	1.18	10	5	3	9	8.5	8	17	1
H. mengsongchunensis sp. nov.	KIZR00106	male	39.36	19.12	9.76	7.48	2.32	4.56	3.14	1.48	10	5	3	9	9	8	13	1
H. mengsongchunensis sp. nov.	KIZR00110	female	44	22.66	11.58	7.32	2.24	4.74	3.3	1.44	8	5	3	9	9.5	8	16	2
H. mengsongchunensis sp. nov.	KIZR00125	female	31.38	16.46	9.14	6	1.8	3.4	2.38	1.28	9	5	3	9	8	6	16	1
H. mengsongchunensis sp. nov.	KIZ2023589	female	42.76	20.46	11.5	7.76	2.34	4.66	3.68	1.48	8	5	2	9.5	8.5	7	15	1
H. mengsongchunensis sp. nov.	KIZ2023571	female	41.42	22.1	11.86	8.74	2.48	4.76	3.54	1.5	8	5	2	8.5	8	7	12	1
H. mengsongchunensis sp. nov.	KIZ2023583	male	42.56	22.94	11.76	8.6	2.42	4.78	3.34	1.6	6	5	2	9	9	8	14	1
H. mengsongchunensis sp. nov.	KIZ2023606	male	37.46	19.96	10.08	7.4	2.26	4	2.92	1.42	8	5	3	9	9	8	15	1
H. mengsongchunensis sp. nov.	KIZ2023590	female	42.34	20.58	11.34	8.36	2.46	4.68	3.26	1.6	8	5	3	10	9	8	15	1
H. mengsongchunensis sp. nov.	KIZ2023576	female	45.6	25.22	11.68	8.9	2.72	4.84	3.52	1.64	8	5	3	9.5	9	7	15	1
H. mengsongchunensis sp. nov.	KIZ2023577	female	41.1	19.22	11.42	8.26	2.48	4.68	3.64	1.5	8	5	2	10	10	7	14	2
H. mengsongchunensis sp. nov.	KIZ2023578	male	42	21.62	12.14	8.4	2.64	4.96	3.72	1.58	9	5	3	8.5	8	8	14	1
H. jinpingensis	KIZ 062011	female	35.75	17.14	6.36	6.72	2.25	3.57	2.79	1.29	8	5	2	10.5	10	7	14	1
H. jinpingensis	KIZ 062012	male	31.48	16	5.77	6.19	1.83	3.13	2.31	1.07	9	5	2	11	10.5	7	14	1
H. jinpingensis	KIZ 062013	male	31.41	14.9	5.85	6.15	1.96	3.01	2.44	1.19	7	5	3	10	10	7	13	1
H. jinpingensis	KIZ 062014	female	39.13	18.57	6.73	7.55	2.3	4	2.97	1.41	7	5	3	11	10	7	13	1
H. jinpingensis	KIZ 062015	female	34.37	16.46	6.25	6.88	2.08	3.39	2.56	1.29	8	5	3	10	10	5	10	1
H. jinpingensis	KIZ 062016	female	33.68	16.12	6.2	6.76	1.97	3.53	2.64	1.11	8	5	1	10	10	6	11	1
H. jinpingensis	KIZ 062017	male	33.45	16.66	6.11	6.75	1.91	3.24	2.57	1.21	8	5	3	11	11.5	8	14	1
H. jinpingensis	KIZ 062018	male	35.09	16.75	6.24	7.16	2	3.36	2.6	1.32	8	5	3	9.5	9	7	14	1
H. jinpingensis	KIZ 062019	female	33.53	15.89	6.18	6.93	2.17	3.5	2.6	1.3	8	5	2	8.5	9.5	7	13	1
H. jinpingensis	KIZ 062020	female	35.83	17.09	6.61	6.88	2.17	3.73	2.73	1.43	7	5	2	9.5	10	7	13	1
H. jinpingensis	KIZ 062021	male	30.95	14.82	5.61	6.04	2	3.19	2.35	1.17	10	5	3	9.5	9.5	7	13	1
H. jinpingensis	KIZ 062025	female	38.2	17.78	7.11	7.58	2.41	3.73	2.9	1.3	10	5	3	11	10	8	15	1
H. jinpingensis	KIZ 062026	male	37.88	19.05	6.85	7.6	2.24	3.63	2.76	1.36	8	5	3	11.5	11	7	13	1
H. jinpingensis	KIZ 062027	male	36.52	16.82	6.78	7.14	2.34	3.66	2.73	1.26	10	5	3	10.5	11	7	13	1
H. jinpingensis	KIZ 062028	male	33.57	15.63	6.24	6.6	2.01	3.29	2.6	1.26	8	5	4	10	11.5	7	14	1
H. jinpingensis	KIZ 062029	male	34.13	16.78	6.11	6.9	2.02	3.54	2.67	1.23	9	5	5	10	10.5	7	13	1
H. jinpingensis	KIZ 062031	female	33.79	15.21	6.04	6.73	1.96	3.47	2.51	1.21	9	5	4	10	11	7	13	1
H. jinpingensis	KIZ 062032	female	29.85	13.9	5.7	6.1	1.72	3.06	2.31	1.17	9	5	4	10	10	6	13	2
H. jinpingensis	KIZ 062033	male	38.68	20.43	6.99	7.3	2.31	3.81	2.88	1.36	9	5	3	11	11	8	14	1
H. jinpingensis	KIZ 062034	male	29.8	14.46	5.65	5.85	1.76	3.12	2.47	1.19	9	5	3	11	12	7	13	1
H. jinpingensis	KIZ 062039	male	37.08	17.95	6.55	6.69	2.16	3.42	2.57	1.31	8	5	2	10	10	7	12	1
H. jinpingensis	KIZ 062040	female	37.75	19.06	6.66	6.59	2.16	3.48	2.61	1.28	7	5	2	11	11	7	12	1
H. jinpingensis	KIZ 062041	male	35.27	17.01	6.56	6.96	2.3	3.55	2.64	1.44	8	5	3	12	11.5	7	14	1
H. jinpingensis	KIZ 062042	male	33.16	15.33	6.15	6.36	1.96	3.42	2.44	1.44	8	5	3	10	11	8	13	1
H. jinpingensis	KIZ 062043	male	36.3	17.95	6.08	6.75	2.19	3.46	2.64	1.27	8	5	1	9.5	9.5	7	13	1
H. jinpingensis	KIZ 062044	male	36.28	17.94	6.28	7.13	2.2	3.49	2.74	1.32	9	5	2	9.5	10	7	12	1
H. jinpingensis	KIZ 062045	male	38.1	18.13	6.73	7.29	2.56	3.83	3.03	1.56	8	5	2	11.5	11.5	8	13	1
H. jinpingensis	KIZ 062046	female	30.64	14.79	5.56	5.88	2.03	3.01	2.34	1.14	8	5	2	10.5	9.5	9	14	1.5
H. jinpingensis	KIZ 062048	female	32.14	15.26	5.87	6.29	1.93	3.26	2.44	1.2	8	5	2	10	10	7	14	1
H. jinpingensis	KIZ 062049	female	29.34	15.03	5.46	5.99	2.03	3.17	2.33	1.09	8	5	1	9	9.5	7	14	1
H. jinpingensis	KIZ 062050	female	37.02	18.57	6.63	6.96	1.91	3.67	2.81	1.4	8	5	1	10.5	10	7	10	1
H. jinpingensis	KIZ 062051	male	32.72	15.87	5.84	6.09	1.91	3.13	2.31	1.22	8	5	3	9.5	10.5	6	12	1
H. jinpingensis	KIZ 062052	female	33.43	15.49	6.16	6.38	1.94	3.38	2.39	1.29	7	5	3	11.5	10.5	7	14	1
H. jinpingensis	KIZ 062053	female	35.49	16.5	6.85	7.1	2.12	3.66	2.75	1.3	7	5	3	11	10.5	7	13	1
H. jinpingensis	KIZ 062054	female	40.54	19.46	6.85	7.4	2.25	3.69	2.9	1.45	8	6	2	11	11.5	7	11	1
H. jinpingensis	KIZ 062055	male	39.2	19.78	7.03	7.49	2.35	3.83	2.84	1.45	9	5	3	12	11	7	14	1
H. jinpingensis	KIZ 062056	female	39.8	19.07	7.26	7.33	2.49	3.93	3	1.55	7	5	2	11.5	11	8	14	1
H. jinpingensis	KIZ 062057	female	39.51	18.89	6.64	7.62	2.3	3.88	2.8	1.33	8	5	1	11	10.5	7	12	1
H. jinpingensis	KIZ 062058	female	37.93	17.05	6.57	6.95	2.3	3.86	2.96	1.43	7	5	2	11.5	10	7	12	1
H. jinpingensis	KIZ 062059	female	35.33	17.68	6.16	6.66	1.99	3.48	2.55	1.26	8	5	1	11	10	7	12	1
H. jinpingensis	KIZ 062060	female	34.42	16.62	5.9	6.21	2.09	3.57	2.56	1.42	7	5	2	10	10	7	14	1
H. jinpingensis	KIZ 062061	male	34.41	16.68	6.3	6.38	2.13	3.44	2.64	1.37	8	5	3	11	11	7	12	1
H. jinpingensis	KIZ 062062	male	36.84	17.8	6.52	7.15	2.19	3.59	2.73	1.39	8	5	2	10	11.5	7	13	1
H. simaoensis	KIZ 062024	male	34.06	16.66	6.03	6.77	1.96	3.48	2.63	1.26	8	6	3	9.5	9.5	7	12	1
H. simaoensis	KIZ 062063	male	28.5	13.9	5.66	5.99	1.67	2.97	2.32	1.25	8	5	3	10	11	7	13	1
H. simaoensis	KIZ 062025	female	33.12	15.84	6.1	6.81	1.9	3.32	2.72	1.16	10	5	2	9.5	9	5	12	1
H. simaoensis	KIZ 062066	male	35	17.77	6.25	6.65	2.01	3.38	2.35	1.28	8	5	2	10	9.5	7	12	1
H. simaoensis	KIZ 062067	male	32.04	16.17	5.92	6.73	1.78	3.14	2.45	1.14	8	5	2	9	8	6	13	1
H. simaoensis	KIZ 062068	male	32.69	15.22	5.91	6.75	1.96	3.12	2.39	1.17	8	5	3	10	9	6	13	1
H. simaoensis	KIZ 062069	female	31.62	14.92	5.56	6.19	1.78	3.22	2.32	1.21	8	5	4	10	9	6	12	1
H. simaoensis	KIZ 062070	female	28.91	13.94	5.1	5.8	1.59	2.86	2.28	1.11	8	5	3	10	9	6	11	1
H. simaoensis	KIZ 062072	male	36.64	16.98	6.37	7.17	2.04	3.89	2.78	1.33	8	5	3	10	10.5	5	11	1
H. simaoensis	KIZ 062073	male	38.79	18.38	6.8	7.86	2.27	4.17	3.02	1.45	8	5	3	10.5	10	7	12	1
H. simaoensis	KIZ 062074	female	40.34	21.02	7.29	7.86	2.26	4.07	3.09	1.32	8	5	1	10.5	9.5	6	12	1
H. simaoensis	KIZ 062075	female	38.14	19.08	6.54	7.57	2.27	4.12	3.02	1.59	8	5	2	11.5	11	6	13	1
H. simaoensis	KIZ 062076	female	39.99	20.68	7.21	7.92	2.24	4.14	3.17	1.51	9	5	2	8.5	9	6	11	1
H. simaoensis	KIZ 062077	male	36.86	18.8	6.48	7.28	2.11	3.83	2.91	1.4	8	5	3	9.5	9.5	6	15	1
H. simaoensis	KIZ 062079	male	38.89	18.12	6.76	7.47	2.12	3.83	2.7	1.39	8	5	3	11	10	5	12	1
H. simaoensis	KIZ 062080	female	40.87	20.94	7	7.85	2.29	4.18	3.01	1.24	8	5	2	10	10	6	11	1
H. simaoensis	KIZ 062081	female	32.1	15.29	5.59	6.2	1.81	3.35	2.41	1.18	9	5	3	9	8.5	6	14	1
H. simaoensis	KIZ 062072	female	31.42	16.58	5.28	6.22	1.7	3.24	2.32	1.06	7	5	2	9	9	6	13	1
H. simaoensis	KIZ 062083	female	36.18	17.5	7.05	6.88	2.19	3.86	2.8	1.26	8	5	3	10	9.5	7	14	1
H. simaoensis	KIZ 062084	female	40.72	19.66	6.67	7.76	2.26	3.87	2.84	1.41	9	5	2	9.5	10	6	12	1
H. simaoensis	KIZ 062087	male	33.26	16.85	6.26	6.45	1.85	3.6	2.63	1.2	9	5	3	10	9	7	12	1
H. simaoensis	KIZ 062088	female	35.94	17.42	6.14	6.96	2.09	3.48	2.63	1.32	9	5	3	10	10	6	11	1
