# Supplementary material for: Integrative Taxonomy Revealed High Diversity of Hemiphyllodactylus Bleeker, 1860 (Squamata: Gekkonidae) and the Description of Three New Species from Yunnan Province, China
Source: Animals (Basel). 2024 Oct 19;14(20):3030. doi: 10.3390/ani14203030 (PMC11504677; doi:10.3390/ani14203030)
Supplement: Supplementary file 1 [file animals-14-03030-s001.zip › S4-Supplementary Table S4.xlsx]

## Sheet: Sheet1
Table S4. Mensural (in mm), meristic, color pattern, and proportions of the types series of Hemiphyllodactylus menglianensis sp. nov. and Hemiphyllodactylus mengsongcunensis. (/) = data unavailable. (*) = regenerated tail. For abbreviations see Methods.
	H. menglianensis sp. nov.								H. mengsongchunensis sp. nov.
	Holotype	Paratype							Holotype	Paratype
Character	KIZR0144	KIZR0079	KIZR0143	KIZR0086	KIZR0085	KIZR2022299	KIZR2022300	KIZR2022301	KIZ2023576	KIZR00106	KIZR00110	KIZR00125	KIZ2023589	KIZ2023571	KIZ2023583	KIZ2023606	KIZ2023590	KIZ2023577	KIZ2023578
Sex	male	male	female	female	female	female	male	male	female	male	female	female	female	female	male	male	female	female	male
SVL	33.34	35.53	38.72	37.38	34.2	41.52	40.2	36.9	45.6	39.36	44	31.38	42.76	41.42	42.56	37.46	42.34	41.1	42
TL	28.54	27.8*	28.22	18.64*	15.82*	21.34*	36.32	27.94	47.26	35.32	/	28.86	21.16*	28.74*	29.24*	33.12	39.4	39.96	23.90*
TrunkL	16.76	17.87	21	20.58	18.5	20	19.12	19.02	25.22	19.12	22.66	16.46	20.46	22.1	22.94	19.96	20.58	19.22	21.62
HL	9.32	10.54	10.6	10.42	9.72	11	11.2	10.1	11.68	9.76	11.58	9.14	11.5	11.86	11.76	10.08	11.34	11.42	12.14
HW	6.1	6.58	7.21	7.12	5.76	6.78	7.26	6.1	8.9	7.48	7.32	6	7.76	8.74	8.6	7.4	8.36	8.26	8.4
ED	2	2.68	2.7	2.54	2.22	2.2	2.48	2.24	2.72	2.32	2.24	1.8	2.34	2.48	2.42	2.26	2.46	2.48	2.64
SnEye	3.54	4.31	4.35	4.2	3.58	4.62	4.6	3.6	4.84	4.56	4.74	3.4	4.66	4.76	4.78	4	4.68	4.68	4.96
NarEye	1.92	2.4	2.43	2.34	2.16	3.12	2.96	2.38	3.52	3.14	3.3	2.38	3.68	3.54	3.34	2.92	3.26	3.64	3.72
SnW	1.38	1.81	1.78	1.56	1.44	1.5	1.94	1.18	1.64	1.48	1.44	1.28	1.48	1.5	1.6	1.42	1.6	1.5	1.58
TrunkL/SVL	0.502699	0.502955	0.542355	0.550562	0.540936	0.481696	0.475622	0.515447	0.55307	0.485772	0.515	0.524538	0.478485	0.533559	0.539004	0.532835	0.486065	0.46764	0.514762
HL/SVL	0.279544	0.296651	0.27376	0.278759	0.284211	0.264933	0.278607	0.273713	0.25614	0.247967	0.263182	0.291268	0.268943	0.286335	0.276316	0.269087	0.267832	0.277859	0.289048
HW/SVL	0.182963	0.185196	0.186209	0.190476	0.168421	0.163295	0.180597	0.165312	0.195175	0.190041	0.166364	0.191205	0.181478	0.211009	0.202068	0.197544	0.197449	0.200973	0.2
HW/HL	0.654506	0.624288	0.680189	0.683301	0.592593	0.616364	0.648214	0.60396	0.761986	0.766393	0.632124	0.656455	0.674783	0.736931	0.731293	0.734127	0.737213	0.723292	0.691928
SnEye/HL	0.379828	0.408918	0.410377	0.403071	0.368313	0.42	0.410714	0.356436	0.414384	0.467213	0.409326	0.371991	0.405217	0.401349	0.406463	0.396825	0.412698	0.409807	0.408567
NarEye/HL	0.206009	0.227704	0.229245	0.224568	0.222222	0.283636	0.264286	0.235644	0.30137	0.321721	0.284974	0.260394	0.32	0.298482	0.284014	0.289683	0.287478	0.318739	0.306425
ED/HL	0.214592	0.254269	0.254717	0.243762	0.228395	0.2	0.221429	0.221782	0.232877	0.237705	0.193437	0.196937	0.203478	0.209106	0.205782	0.224206	0.216931	0.217163	0.217463
SnW/HL	0.148069	0.171727	0.167925	0.149712	0.148148	0.136364	0.173214	0.116832	0.140411	0.151639	0.124352	0.140044	0.128696	0.126476	0.136054	0.140873	0.141093	0.131349	0.130148
ED/NarEye	1.04167	1.11667	1.11111	1.08547	1.02778	0.705128	0.837838	0.941176	0.772727	0.738854	0.678788	0.756303	0.63587	0.700565	0.724551	0.773973	0.754601	0.681319	0.709677
SnW/HW	0.22623	0.275076	0.246879	0.219101	0.25	0.221239	0.267218	0.193443	0.18427	0.197861	0.196721	0.213333	0.190722	0.171625	0.186047	0.191892	0.191388	0.181598	0.188095
Chin	9	8	9	8	9	9	10	10	8	10	8	9	8	8	6	8	8	8	9
CN	5	5	4	4	5	5	5	5	5	5	5	5	5	5	5	5	5	5	5
IS	3	3	3	2	2	2	3	3	3	3	3	3	2	2	2	3	3	2	3
SL (left/right)	9/10	9/9	11/8	9/11	10/10	9/9	11/10	9/9	9/10	9/9	9/9	9/9	10/9	8/9	9/9	9/9	10/10	11/9	8/9
IL (left/right)	9/9	8/9	8/9	10/9	9/9	9/9	10/10	8/9	9/9	9/9	9/10	8/8	9/8	8/8	10/8	9/9	9/9	11/9	8/8
VS	10	9	7	9	8	7	8	8	7	8	8	6	7	6	8	8	8	7	8
DS	16	16	18	17	16	16	17	17	15	13	11	11	12	12	11	11	15	14	12
Lamelar formulae hands II–V (left)	/	/	/	4–5–4–4	/	4–4–4–4	4–5–5–4	/	4–4–7–5	4–5–4–4	4–4–5–4	/	4–5–5–4	4–4–5–4	4–5–4–4	3–4–4–4	4–5–5–5	4–5–4–4	4–6–5–5
Lamelar formulae hands II–V (right)	/	/	/	4–5–4–4	/	4–4–4–4	4–5–5–4	/	4–4–6–4	4–5–4–4	4–4–5–4	/	4–5–5–4	4–5–5–4	4–5–6–4	3–4–4–4	4–5–5–5	4–5–5–4	4–5–7–4
Lamelar formulae foot II–V (left)	/	/	/	/	/	4–5–5–4	5–5–5–4	/	4–4–5–4	4–5–6–4	4–5–5–4	/	4–5–5–5	4–4–5–5	5–5–6–5	4–5–5–5	4–6–5–4	5–5–6–5	5–5–5–5
Lamelar formulae foot II–V (right)	/	/	/	/	/	4–5–5–4	5–5–5–4	/	4–4–5–4	4–5–4–4	4–5–5–4	/	4–5–5–5	4–4–5–5	4–5–5–5	4–5–5–4	4–5–5–5	5–5–5–5	4–4–5–5
SL1F	/	/	/	5	/	4	5	/	5/5	5/5	4/4	/	5/5	5/5	5/5	5/5	4/4	5/5	5/5
SL1T	/	/	/	/	/	5	5	/	5/5	5/5	5/5	/	5/5	5/5	5/5	5/5	5/5	5/5	5/5
Precloacal and femoral pore series separate (1) or continuous (0)	0	0	/	/	/	/	0	0	/	0	/	/	/	/	0	0	/	/	0
Total femoroprecloacal pores	19	20	0	/	0	0	16	19	0	26	0	0	0	0	30	26	0	0	26
CloacS on each side	1/1	1/1	1/1	1/1	1/1	1/1	1/1	1/1	1/1	1/1	2/2	1/1	1/1	1/1	1/1	1/1	1/1	2/2	1/1
Subcaudals enlarged, plate–like	No	No	No	No	No	No	No	No	No	No	No	No	No	No	No	No	No	No	No
Dark postorbital stripe	Yes	indistinct	Yes	Yes	Yes	Yes	Yes	Yes	Yes	Yes	Yes	Yes	Yes	Yes	Yes	Yes	Yes	Yes	Yes
Dorsolateral light–colored spots on trunk	No	No	No	No	No	No	No	No	No	No	No	No	No	No	No	No	No	No	No
Dark dorsolateral stripe on trunk	No	No	No	No	No	No	No	No	No	No	No	No	No	No	No	No	No	No	No
Dark ventrolateral stripe on trunk	No	No	No	No	No	No	No	No	Yes	No	No	No	No	No	Yes	No	Yes	No	No
Dark dorsal transverse blotches	Yes	Yes	Yes	Yes	Yes	Yes	indistinct	Yes	Yes	Yes	Yes	Yes	Yes	Yes	Yes	Yes	Yes	Yes	Yes
Dark reticulate pattern on dorsum	No	No	No	No	No	No	No	No	No	No	No	No	No	No	No	No	No	No	No
Postsacral marking anteriorly projecting arms	indistinct	Yes	indistinct	indistinct	Yes	Yes	Yes	Yes	Yes	Yes	Yes	Yes	Yes	Yes	Yes	Yes	Yes	Yes	Yes
