# Supplementary material for: Integrative Taxonomy Revealed High Diversity of Hemiphyllodactylus Bleeker, 1860 (Squamata: Gekkonidae) and the Description of Three New Species from Yunnan Province, China
Source: Animals (Basel). 2024 Oct 19;14(20):3030. doi: 10.3390/ani14203030 (PMC11504677; doi:10.3390/ani14203030)
Supplement: Supplementary file 1 [file animals-14-03030-s001.zip › S5-Supplementary Table S5.xlsx]

## Sheet: Sheet1
Table S5. Potentially diagnostic characters separating Hemiphyllodactylus menglianensis sp. nov. and Hemiphyllodactylus mengsongcunensis sp nov. from H. jinpingensis and H. simaoensis. Mensural characters are in mm. For abbreviations see Methods. Data for H. jinpingensis and H. simaoensis were obtained from Agung et al. (2022).
Character	H. menglianensis sp. nov.	H. mengsongchunensis sp. nov.	H. jinpingensis	H. simaoensis
Max SVL	41.52	45.6	40.54	40.87
TrunkL	16.76–21.00	16.46–25.22	12.45–20.43	13.90–21.02
HL	9.32–11.20	9.14–12.14	5.05–7.26	5.10–7.29
HW	5.76–7.26	6.00–8.90	5.29–7.62	5.80–7.92
ED	2.00–2.70	1.80–2.72	1.7–2.56	1.59–2.29
SnEye	3.54–4.62	3.40–4.96	2.8–4	2.86–4.18
NarEye	1.92–3.12	2.38–3.72	2.17–3.03	2.28–3.17
SnW	1.18–2.14	1.28–1.64	1.07–1.56	1.06–1.59
TrunkL/SVL	0.48–0.55	0.47–0.55	0.45–0.53	0.46–0.53
HL/SVL	0.26–0.28	0.25–0.29	0.17–0.19	0.16–0.20
HW/SVL	0.16–0.19	0.17–0.21	0.17–0.21	0.19–0.21
HW/HL	0.59–0.68	0.63–0.77	0.99–1.15	0.98–1.18
SnEye/HL	0.36–0.42	0.37–0.47	0.51–0.61	0.52–0.63
NarEye/HL	0.21–0.28	0.26–0.32	0.39–0.45	0.38–0.46
ED/HL	0.20–0.25	0.19–0.24	0.29–0.38	0.30–0.35
SnW/HL	0.12–0.19	0.12–0.15	0.18–0.24	0.18–0.24
ED/NarEye	0.71–1.12	0.64–0.77	0.68–0.87	0.70–0.86
SnW/HW	0.19–0.28	0.17–0.21	0.16–0.23	0.16–0.21
Chin	8–10	6–10	7–10	7–10
CN	4 or 5	5	5 or 6	5 or 6
IS	2 or 3	2 or 3	1–5	1–4
SL	9–11	8–11	8–12	8–12
IL	8–10	8–11	9–12	8–11
VS	7–10	6–8	5–9	5–7
DS	16–18	11–15	10–15	11–15
Lamelar formulae hands II–V	4–4(5)–(4–6)–4	3(4)–(4–6)–(4–7)–4(5)	3(4)–4(5)–4(5)–3(4)	3(4)–(3–5)–(3–5)–3(4)
Lamelar formulae foot II–V	4(5)–5–5(6)–4	4(5)–(4–6)–(4–6)–4(5)	3(4)–4(5)–4(5)–4(5)	3(4)–(3–5)–(3–5)–3(4)
SL1F	4 or 5	4 or 5	4 or 5	3–5
SL1T	5	5	3–6	3–5
Precloacal and femoral pore series separate (1) or continuous (0)	0	0	0 or 1	0 or 1
Total femoroprecloacal pores	16–20	26–30	20–24	16–27
CloacS on each side	1	1 or 2	1 or 2	1
Subcaudals enlarged, plate–like	No	No	No	No
Dark postorbital stripe	Yes	Yes	Yes	Yes
Dorsolateral light–colored spots on trunk	No	No	No	No
Dark dorsolateral stripe on trunk	No	No	Yes	No, if present indistinct
Dark ventrolateral stripe on trunk	No	Variable	No	No
Dark dorsal transverse blotches	Yes	Yes	Yes	Yes
Dark reticulate pattern on dorsum	No	No	No	No
Postsacral marking anteriorly projecting arms	Yes	Yes	Yes	Yes
