# Supplementary material for: Integrative Taxonomy Revealed High Diversity of Hemiphyllodactylus Bleeker, 1860 (Squamata: Gekkonidae) and the Description of Three New Species from Yunnan Province, China
Source: Animals (Basel). 2024 Oct 19;14(20):3030. doi: 10.3390/ani14203030 (PMC11504677; doi:10.3390/ani14203030)
Supplement: Supplementary file 1 [file animals-14-03030-s001.zip › S6-Supplementary Table S6.xlsx]

## Sheet: Sheet1
Table S6. Mensural (in mm), meristic, color pattern, and proportions of the types series of Hemiphyllodactylus jinghongensis sp. nov.. (/) = data unavailable. (*) = regenerated tail. For abbreviations see Methods.
	Holotype	paratype
Character	KIZ2023579	KIZ2023613	KIZ2023607	KIZ2023580	KIZ2023588	KIZ2023601	KIZR0092	KIZR00103	KIZR00111	KIZR00124	KIZ2023605
Sex	male	female	female	female	female	female	male	male	male	female	female
SVL	38.44	40.22	42.6	38	38.82	36.22	35.78	37.46	34.34	42.66	41.54
TL	34.3	/	37.66	32.46	33.24	33.68	18.66**	24.14*	28.54	14.58*	32.84*
TrunkL	20.12	21.52	21.7	18.5	20.58	18.66	18.86	18	17.5	22.42	20.72
HL	9.76	9.72	10.84	10.06	10	9.42	9.42	10.36	9.26	10.94	10.88
HW	7.14	6.98	7.72	7.22	6.52	6.26	6.18	6.52	6.7	7.68	7.94
ED	2.32	2.42	2.46	2.36	2.5	2.08	2.14	2.42	2.1	2.42	2.48
SnEye	4.26	4.12	4.52	3.88	4.26	4	3.86	4	3.84	4.64	4.68
NarEye	3.32	3.26	3.06	2.66	3	3.06	2.6	2.82	2.62	3.22	3.48
SnW	1.38	1.46	1.54	1.48	1.58	1.52	1.26	1.44	1.4	1.58	1.56
TrunkL/SVL	0.523413	0.535057	0.50939	0.486842	0.530139	0.515185	0.52711	0.480513	0.50961	0.525551	0.498796
HL/SVL	0.253902	0.241671	0.25446	0.264737	0.257599	0.260077	0.263276	0.276562	0.269656	0.256446	0.261916
HW/SVL	0.185744	0.173545	0.181221	0.19	0.167955	0.172833	0.172722	0.174052	0.195108	0.180028	0.191141
HW/HL	0.731557	0.718107	0.712177	0.717694	0.652	0.664544	0.656051	0.629344	0.723542	0.702011	0.729779
SnEye/HL	0.436475	0.423868	0.416974	0.385686	0.426	0.424628	0.409766	0.3861	0.414687	0.424132	0.430147
NarEye/HL	0.340164	0.335391	0.282288	0.264414	0.3	0.324841	0.276008	0.272201	0.282937	0.294333	0.319853
ED/HL	0.237705	0.248971	0.226937	0.234592	0.25	0.220807	0.227176	0.233591	0.226782	0.221207	0.227941
SnW/HL	0.141393	0.150206	0.142066	0.147117	0.158	0.161359	0.133758	0.138996	0.151188	0.144424	0.143382
ED/NarEye	0.698795	0.742331	0.803922	0.887218	0.833333	0.679739	0.823077	0.858156	0.801527	0.751553	0.712644
Snw/HW	0.193277	0.209169	0.199482	0.204986	0.242331	0.242812	0.203883	0.220859	0.208955	0.205729	0.196474
Chin	8	10	8	9	8	9	10	10	9	9	7
CN	5	5	5	5	5	5	5	5	5	5	5
IS	3	3	2	3	1	3	3	3	1	4	3
SL (left/right)	9/9	8/8	10/10	9/9	9/9	9/9	11/11	11/10	10/10	10/10	10/10
IL (left/right)	9/9	8/8	8/8	8/8	8/8	9/9	9/10	9/10	9/10	8/8	10/10
VS	8	7	7	7	8	8	7	9	7	7	8
DS	14	13	14	14	16	15	12	14	13	14	12
Lamelar formulae hands II–V (left)	4–4–4–4	4–5–5–5	3–4–5–4	4–4–4–4	3–4–4–4	4–5–5–4	3–4–4–4	3–4–4–4	/	/	4–5–6–4
Lamelar formulae hands II–V (right)	4–4–4–4	4–5–5–4	4–4–4–4	4–4–4–4	4–4–4–4	4–4–4–4	3–4–4–4	3–4–4–4	/	/	4–5–6–4
Lamelar formulae foot II–V (left)	4–5–4–4	4–5–5–5	4–4–5–4	4–4–6–4	4–4–5–4	4–5–5–4	4–5–5–5	4–4–5–4	/	/	4–4–5–5
Lamelar formulae foot II–V (right)	4–5–4–4	4–5–5–5	4–4–5–4	4–4–5–4	4–4–4–4	4–4–5–4	4–5–5–5	4–4–5–4	/	/	4–5–5–4
SL1F	5/5	5/5	4/5	4/4	4/4	4/4	5/5	5/5	/	/	5/5
SL1T	5/5	5/5	5/5	5/5	5/5	5/5	5/5	5/5	/	/	5/5
Precloacal and femoral pore series separate (1) or continuous (0)	0	/	/	/	/	/	0	0	0	/	/
Total femoroprecloacal pores	24	0	0	0	0	0	21	23	22	0	0
CloacS on each side	2/2	1/1	1/1	1/1	1/1	1/1	1/1	1/1	1/1	1/1	1/1
Subcaudals enlarged, plate–like	No	No	No	No	No	No	No	No	No	No	No
Dark postorbital stripe	Yes	Yes	Yes	Yes	Yes	Yes	Yes	Yes	Yes	Yes	Yes
Dorsolateral light–colored spots on trunk	No	Yes	Yes	Yes	Yes	Yes	Yes	Yes	Yes	Yes	No
Dark dorsolateral stripe on trunk	No	No	No	No	No	No	No	No	No	No	No
Dark ventrolateral stripe on trunk	Yes	Yes	Yes	Yes	Yes	Yes	Yes	Yes	Yes	Yes	Yes
Dark dorsal transverse blotches	Yes	Yes	Yes	Yes	Yes	Yes	Yes	Yes	Yes	Yes	Yes
Dark reticulate pattern on dorsum	No	No	No	No	No	No	No	No	No	No	No
Postsacral marking anteriorly projecting arms	Yes	Yes	Yes	Yes	Yes	Yes	Yes	Yes	Yes	Yes	Yes
