# Supplementary material for: Integrative Taxonomy Revealed High Diversity of Hemiphyllodactylus Bleeker, 1860 (Squamata: Gekkonidae) and the Description of Three New Species from Yunnan Province, China
Source: Animals (Basel). 2024 Oct 19;14(20):3030. doi: 10.3390/ani14203030 (PMC11504677; doi:10.3390/ani14203030)
Supplement: Supplementary file 1 [file animals-14-03030-s001.zip › S7-Supplementary Table S7.xlsx]

## Sheet: Sheet1
Table S7. Potentially diagnostic characters separating Hemiphyllodactylus jinghongensis sp. nov. from H. gengmaensis, H. changningensis and H. zhutangxiangensis. Mensural characters are in mm. For abbreviations see Methods. Data for H. changningensis were obtained from Guo et al.(2015). Data for H. zhutangxiangensis were obtained from Agung et al. (2021). Data for H. gengmaensis were obtained fro…
Character	H. gengmaensis	H. changningensis	H. zhutangxiangensis	H. jinghongensis sp. nov.
Max SVL	43.24	43.8	44.42	42.66
n	6	10	13	11
TrunkL	17.46–23.22	17.4–22.5	16.1–23.1	17.50–22.42
HL	10.8–11.24	8.2–10.1	6.2–7.6	9.26–10.94
HW	6.88–8.2	6.1–7.5	6.5–8.2	6.18–7.94
ED	2.12–2.62	1.7–2.3	2.1–2.7	2.08–2.50
SnEye	3.88–4.52	3.5–4.5	3.4–4.4	3.84–4.68
NarEye	2.72–3.32	2.8–3.4	2.6–3.2	2.60–3.48
SnW	1.6–2.72	1.1–1.4	1.3–1.6	1.26–1.58
TrunkL/SVL	0.45–0.54	0.46–0.51	0.48–0.52	0.48–0.54
HL/SVL	0.26–0.31	0.22–0.25	0.17–0.20	0.24–0.28
HW/SVL	0.19–0.2	0.17–0.18	0.18–0.20	0.17–0.20
HW/HL	0.64–0.74	0.72–0.80	1.03–1.13	0.63–0.73
SnEye/HL	0.36–0.41	0.41–0.49	0.53–0.60	0.39–0.44
NarEye/HL	0.24–0.30	0.30–0.37	0.39–0.44	0.26–0.34
ED/HL	0.20–0.24	0.21–0.25	0.30–0.36	0.22–0.25
SnW/HL	0.15–0.24	0.12–0.16	0.19–0.22	0.13–0.16
ED/NarEye	0.73–0.94	0.61–0.77	0.70–0.91	0.68–0.89
Snw/HW	0.22–0.33	0.16–0.20	0.16–0.21	0.19–0.24
Chin	8–9	7–8	7–9	7–10
CN	6	3–4	5	5
IS	2–3	2–3	2–4	1–4
SL	9–11	8–11	8–11	8–11
IL	8–9	8–10	8–11	8–10
VS	8–10	6–8	5–7	7–9
DS	11–18	11–15	11–15	12–16
Lamelar formulae hands II–V	5–5(6)–5–4	3–3(4)–3(4)–3	(3–5)–(4–6)–4(5)–4(5)	3(4)–4(5)–(4–6)–4(5)
Lamelar formulae foot II–V	5–5–6–5	3–3(4)–3(4)–3(4)	4(5)–4(5)–(4–6)–4(5)	4–4(5)–4(5)–4(5)
SL1F	5	3 or 4	4 or 5	4 or 5
SL1T	6	3 or 4	4 or 5	5
Precloacal and femoral pore series separate (1) or continuous (0)	0	0	0	0
Total femoroprecloacal pores	10–25	19–22	20–23	22–24
CloacS on each side	1 or 2	1 or 2	1 or 2	1
Subcaudals enlarged, plate–like	No	No	No	No
Dark postorbital stripe	Yes	Yes	Yes	Yes
Dorsolateral light–colored spots on trunk	No	No	No	variable
Dark dorsolateral stripe on trunk	No	No	No	No
Dark ventrolateral stripe on trunk	No	No	No	Yes
Dark dorsal transverse blotches	Yes	Yes	Yes	Yes
Dark reticulate pattern on dorsum	Yes or Indistinct	Yes	No	No
Postsacral marking anteriorly projecting arms	Indistinct or Fork–like dark–colored	No	Fork–like dark–colored	Yes
