# Supplementary material for: Integrative Taxonomy Revealed High Diversity of Hemiphyllodactylus Bleeker, 1860 (Squamata: Gekkonidae) and the Description of Three New Species from Yunnan Province, China
Source: Animals (Basel). 2024 Oct 19;14(20):3030. doi: 10.3390/ani14203030 (PMC11504677; doi:10.3390/ani14203030)
Supplement: Supplementary file 1 [file animals-14-03030-s001.zip › S8-Supplementary Table S8.xlsx]

## Sheet: Sheet1
Table S8. Principal component analysis scores of Hemiphyllodactylus jinghongensis sp. nov., H. gengmaensis and H. changningensis and H. zhutangxiangensis (clade 3). Abbreviations are listed in the Materials and Methods.
	PC1	PC2	PC3	PC4	PC5	PC6	PC7	PC8	PC9	PC10	PC11	PC12	PC13	PC14	PC15	PC16
Standard deviation	1.74034	1.19883	0.874941	0.7393	0.667131	0.440674	0.214486	0.194306	0.0855414	0.0361154	0.030027	0.0272573	0.0181917	0.01662	0.0129879	0.0112339
Proportion of Variance	0.46509	0.22069	0.11755	0.08393	0.06834	0.02982	0.00706	0.0058	0.00112	0.0002	0.00014	0.00011	5e-05	4e-05	3e-05	2e-05
Cumulative Proportion	0.46509	0.68578	0.80333	0.88726	0.9556	0.98542	0.99249	0.99829	0.99941	0.99961	0.99975	0.99986	0.99991	0.99995	0.99998	1
SVL	0.000974207	-0.00100913	0.00977454	-0.000581905	-0.0105734	-0.0131398	0.00232665	-0.00391581	0.33254	0.906678	0.113441	-0.228115	0.0288236	-0.0129849	-0.0244453	0.0211229
TrunkL	0.00396142	-0.0146218	0.0100878	-0.00944525	-0.00159407	-0.00674668	0.0230961	-0.0244637	0.20867	-0.0147682	-0.127084	0.286554	0.0767642	-0.807363	-0.445613	-0.00873575
HL	0.0229346	-0.0366271	0.0233854	-0.0445982	0.00274966	-0.0246095	0.114203	-0.0204682	0.725066	-0.132301	-0.455938	0.294458	0.064786	0.258334	0.213461	0.164965
HW	-0.00229887	-0.00776436	0.00138513	-0.00697791	0.00665912	-0.00504568	0.018684	-0.0118351	0.164561	-0.0750755	0.458952	0.108626	0.04389	-0.400957	0.756493	-0.0959024
ED	0.0105773	-0.00488563	0.00838488	-0.0102579	-0.00147607	-0.00343004	0.0171316	-0.0285984	0.174825	-0.180171	0.247044	-0.226708	0.870997	0.115075	-0.181012	-0.135897
SnEye	0.00622099	-0.0161118	0.0102415	-0.0181564	0.00526292	-0.0104344	0.0476939	-0.0122078	0.31442	-0.12019	0.15688	-0.0457612	-0.332429	0.127111	-0.189702	-0.833092
NarEye	-0.00568975	-0.008784	0.00607489	-0.0163548	0.00330548	-0.00491839	0.0486135	0.03063	0.258266	-0.135238	0.677921	0.211391	-0.244747	0.196887	-0.337876	0.440647
SnW	0.0104208	-0.00434444	0.00888431	-0.0151197	0.00933906	-0.00185962	0.0191142	-0.026877	0.269134	-0.295437	-0.0810947	-0.817015	-0.239335	-0.226518	0.00131782	0.236616
Chin	0.147476	-0.177161	-0.683133	-0.122245	-0.678449	-0.0633066	0.0284266	-0.00773342	0.00148628	-0.00433541	0.00340944	-0.00566036	-0.00310041	-0.00274015	0.000192606	-4.40495e-05
CN	-0.0485579	0.0187696	-0.0114047	-0.0530896	-0.0200892	0.0282592	-0.29864	0.946967	0.0699111	-0.0212104	-0.0211746	-0.0117754	0.0226025	-0.0203121	0.00495895	-0.0183056
IS	0.0849741	0.0306104	-0.559475	-0.469642	0.666693	-0.105613	-0.0409826	-0.0240023	-0.00909212	0.0154549	-0.000559602	0.00178446	0.00437426	-0.00085593	-0.00572052	0.000502058
SL	-0.0111646	0.643186	-0.0528643	0.158472	-0.0754788	-0.742281	0.0271784	0.0227937	0.0117582	-0.0134289	-0.00263076	0.0031335	-0.000256472	-0.00259184	-0.000706203	-0.00100868
IL	-0.0726058	0.730788	-0.166102	-0.0422233	-0.0910384	0.646492	0.0124169	-0.0439366	0.0525486	-0.00465832	-0.00598545	0.0118984	-0.000442686	-0.00024637	0.00067984	-0.00440673
VS	0.321087	0.122848	0.434199	-0.785386	-0.252629	-0.0752964	-0.0483388	-0.0386294	-0.0539186	0.00959884	0.00888287	0.0007734	-0.0061259	-0.00251132	0.00283251	0.000934124
DS	0.926998	0.0498917	-0.0054696	0.331495	0.125232	0.0898287	0.00226414	0.0659922	0.00238479	0.00199973	0.00885299	0.0060466	-0.00494846	-0.00216427	-0.000400332	0.00117619
CloacS	-0.00388283	-0.00297843	0.0143809	-0.0707135	0.0322501	0.0192693	0.941204	0.300867	-0.117173	0.0330306	-0.00302071	-0.0359437	0.0149724	-0.0240921	0.00188581	-0.00647887
