# Supplementary material for: Integrative Taxonomy Revealed High Diversity of Hemiphyllodactylus Bleeker, 1860 (Squamata: Gekkonidae) and the Description of Three New Species from Yunnan Province, China
Source: Animals (Basel). 2024 Oct 19;14(20):3030. doi: 10.3390/ani14203030 (PMC11504677; doi:10.3390/ani14203030)
Supplement: Supplementary file 1 [file animals-14-03030-s001.zip › S9-Supplementary Table S9.xlsx]

## Sheet: Sheet1
Table S9. Principal component analysis scores of H. menglianensis sp. nov. and H. mengsongcunensis sp. nov., H. jinpingensis and H. simaoensis (clade 4). Abbreviations are listed in the Materials and Methods.
	PC1	PC2	PC3	PC4	PC5	PC6	PC7	PC8	PC9	PC10	PC11	PC12	PC13	PC14	PC15	PC16
Standard deviation	1.80241	1.16572	0.878207	0.686158	0.635691	0.440631	0.198986	0.188675	0.0846493	0.0351954	0.0308481	0.0272151	0.018407	0.0167383	0.0129602	0.0112736
Proportion of Variance	0.49719	0.20797	0.11803	0.07205	0.06184	0.02971	0.00606	0.00545	0.0011	0.00019	0.00015	0.00011	5e-05	4e-05	3e-05	2e-05
Cumulative Proportion	0.49719	0.70516	0.82319	0.89525	0.95709	0.98681	0.99287	0.99831	0.99941	0.9996	0.99975	0.99986	0.99991	0.99995	0.99998	1
SVL	0.00363975	-0.00111968	0.0105271	0.00670272	0.00549106	-0.00849531	0.0186302	0.00937612	0.34627	-0.86986	0.0172937	0.347377	-0.0126638	-0.00879493	-0.0200112	0.0335407
TrunkL	0.0110428	0.0112008	0.00883513	0.00178257	-0.00275246	-0.00128748	0.000726484	0.0171974	0.225873	-0.0318388	0.103207	-0.31537	-0.0751797	0.804869	-0.427866	-0.0262284
HL	0.0397711	0.0207825	0.0123171	0.00778031	-0.0180801	-0.0122256	0.0342638	0.064583	0.682022	0.0623184	-0.322441	-0.518602	0.173933	-0.234989	0.181013	0.178217
HW	0.00184086	0.00816672	0.00119689	-0.0043948	-0.00879122	-0.00403412	0.00251636	0.0197029	0.214183	0.11735	0.418217	0.124022	0.023898	0.35382	0.782753	-0.105004
ED	0.01276	-7.68377e-06	0.00556378	0.00584588	-0.00550994	-0.00258148	-0.0215823	0.0129868	0.175875	0.208064	0.0404803	0.37416	0.846395	0.054859	-0.22629	-0.112442
SnEye	0.0137347	0.011664	0.00619188	5.11577e-06	-0.0114646	-0.00678916	0.0110233	0.0315188	0.332875	0.142281	0.0641473	0.0751943	-0.283791	-0.211012	-0.16828	-0.839133
NarEye	0.00166146	0.00942441	0.00405329	-0.000862076	-0.0116603	-0.000837698	0.0581631	0.0290104	0.312518	0.221879	0.656902	0.133813	-0.214857	-0.278345	-0.30216	0.429262
SnW	0.0133292	-0.00117564	0.00505783	-0.00319158	-0.0123353	-0.000733172	-0.0179782	0.010671	0.257851	0.333381	-0.520729	0.575361	-0.345916	0.213775	0.0111943	0.232129
Chin	0.121513	0.120443	-0.71009	0.635939	0.24601	-0.0362009	0.00463292	0.0109867	0.00605058	0.00328206	0.00158491	0.0050769	-0.00467031	0.00346636	0.000180686	3.69373e-05
CN	-0.0463856	-0.0020647	-0.00856825	0.0324979	-0.0771051	0.0180372	0.868429	-0.483276	0.00072745	0.0149518	-0.0310177	0.0101895	0.0206444	0.0236176	0.00748882	-0.0197446
IS	0.0891628	-0.0853738	-0.625938	-0.483473	-0.579836	-0.147154	-0.0326667	-0.00173194	-0.000772377	-0.0147054	0.000733475	-0.00192318	0.00395558	0.00147253	-0.0065279	0.000954363
SL	-0.143134	-0.623114	-0.0246773	-0.0413913	0.306105	-0.701724	0.0443797	0.0192011	0.0154239	0.0129418	0.000219911	-0.00673801	-0.000752978	0.00334911	-0.00100341	-0.00104732
IL	-0.214337	-0.689686	-0.147468	0.0330932	0.0313828	0.671908	-0.0320461	-0.00907141	0.0426175	0.0032978	0.000769032	-0.0119671	0.00085276	-0.000573239	0.00118447	-0.00473976
VS	0.325205	-0.291858	0.284317	0.549724	-0.636732	-0.130324	-0.0424597	0.0211488	-0.0339124	-0.00722379	0.0100202	-5.97628e-05	-0.00751532	0.000705018	0.00183495	0.00143709
DS	0.894711	-0.168009	0.014885	-0.235164	0.30986	0.116671	0.0538564	-0.0504666	-0.0212945	-0.0021918	0.012136	0.00570258	-0.00496997	5.08786e-05	0.00236265	-0.000134052
CloacS	0.0136463	-0.00158838	-0.00581768	-0.0173045	-0.0175066	0.0440816	0.480855	0.869376	-0.0919913	-0.00900232	-0.0230093	0.0243163	0.00868462	0.0200999	0.00119439	-0.00681708
